# Supplementary material for: The HLA-DRB1*07 Allele Is Associated with Interstitial Lung Abnormalities (ILA) and Subpleural Location in a Mexican Mestizo Population
Source: Biomolecules. 2022 Nov 9;12(11):1662. doi: 10.3390/biom12111662 (PMC9687358; doi:10.3390/biom12111662)
Supplement: Supplementary file 1 [file biomolecules-12-01662-s001.zip]

Archive with 1 entries (1 files):
- biomolecules-1999051-supplementary.pdf
